# Supplementary material for: Fluorescent Polymers via Coordination of bis-Terpyridine Ligands with Transition Metals and Their pH Response Properties
Source: Polymers (Basel). 2024 Dec 31;17(1):87. doi: 10.3390/polym17010087 (PMC11723069; doi:10.3390/polym17010087)
Supplement: Supplementary file 1 [file polymers-17-00087-s001.zip]

Archive with 1 entries (1 files):
- polymers-3353947-supplementary.pdf
